# Supplementary material for: Feasibility of Employing mHealth in Delivering Preventive Nutrition Interventions Targeting the First 1000 Days of Life: Experiences from a Community-Based Cluster Randomised Trial in Rural Bangladesh
Source: Nutrients. 2024 Oct 10;16(20):3429. doi: 10.3390/nu16203429 (PMC11510744; doi:10.3390/nu16203429)
Supplement: Supplementary file 1 [file nutrients-16-03429-s001.zip]

Archive with 2 entries (2 files):
- Table S1 Arm-wise Drop-outs.pdf
- Table S2 - Arm-wise coverage.pdf
